# Supplementary material for: Polyphenol-Rich Extract of Chrysanthemum × morifolium (Ramat) Hemsl. (Hangbaiju) Prevents Obesity and Lipid Accumulation Through Restoring Intestinal Microecological Balance
Source: Plants (Basel). 2025 Aug 2;14(15):2393. doi: 10.3390/plants14152393 (PMC12349671; doi:10.3390/plants14152393)
Supplement: Supplementary file 1 [file plants-14-02393-s001.zip]

Archive with 1 entries (1 files):
- plants-3778555-supplementary.pdf
